# Supplementary material for: Double Immunochromatographic Test System for Sensitive Detection of Phycotoxins Domoic Acid and Okadaic Acid in Seawater and Seafood
Source: Micromachines (Basel). 2022 Sep 10;13(9):1506. doi: 10.3390/mi13091506 (PMC9505318; doi:10.3390/mi13091506)
Supplement: Supplementary file 1 [file micromachines-13-01506-s001.zip]

Archive with 1 entries (1 files):
- micromachines-1886622-supplementary.pdf
